# Supplementary material for: Subzero Nonfreezing Hypothermia with Insect Antifreeze Protein Dramatically Improves Survival Rate of Mammalian Cells
Source: Int J Mol Sci. 2021 Nov 24;22(23):12680. doi: 10.3390/ijms222312680 (PMC8657916; doi:10.3390/ijms222312680)
Supplement: Supplementary file 1 [file ijms-22-12680-s001.zip]

Archive with 1 entries (1 files):
- ijms-1454500-supplementary_final.pdf
